# Supplementary material for: Exploring the Prevalence of Post-traumatic Stress Disorder and Post-traumatic Stress Symptoms in Parents Within 12 Months of Child Burn Injury: A Systematic Review
Source: J Burn Care Res. 2024 Feb 29;45(4):1051–9. doi: 10.1093/jbcr/irae033 (PMC11303126; doi:10.1093/jbcr/irae033)
Supplement: irae033_suppl_Supplementary_Appendix [file irae033_suppl_supplementary_appendix.zip]

Archive with 1 entries (1 files):
- irae033_suppl_Supplementary_Appendix.docx
